# Supplementary material for: Effect of waterpipe tobacco smoke exposure on the development of metabolic syndrome in adult male rats
Source: PLoS One. 2020 Jun 19;15(6):e0234516. doi: 10.1371/journal.pone.0234516 (PMC7304592; doi:10.1371/journal.pone.0234516)
Supplement: S1 Dataset — (XLSX) [file pone.0234516.s001.xlsx]

## Sheet: Weight
Weight week 0		Weight week 19		Abdominal cir. Week 0		Abdominal Cir. Week 19		Retroperitoneal fat week 19
Control	WTS	Control	WTS	Control	WTS	Control	WTS	Control	WTS
168	162	326	368	12.7	12.3	18	20	3.5	2.7
156	161	418	368	12.3	12.3	19	21	4	3.8
160	160	326	390	12.5	12.3	18	20	3.9	4.2
156	160	330	456	12.3	12	18	20	4.2	2.1
161	159	330	345	12.3	12	19	20	5.1	2.9
154	161	352	370	12.3	12.4	18	21	4.2	1.7
158	160	331	370	12.3	12.3	19	21	2.4	3.6
166	160	352	362	12.7	12.3	19	20	3.6	3.1
								2.1	3.1
								3.9	2.2

## Sheet: Systolic blood pressure
SBP week 0		SBP week 19
Control	WTS	Control	WTS
101	100	92	139
100	100	94	135
107	101	96	135
100	103	91	130
103	100	90	130
104	101	90	130
101	101	91	136
100	102	91	132

## Sheet: biochemistry
Triglycerides (mg/dl)		Total Cholesterol (mg/dl)		LDL (mg/dl)		HDL (mg/dl)		Fasting glucose (mg/dl)		Insulin (pg/ml)		Leptin (ng/ml)		Adiponectin (ng/ml)
Control	WTS	Control	WTS	Control	WTS	Control	WTS	Control	WTS	Control	WTS	Control	WTS	Control	WTS
41	90	66	72	7.8	10	50	44	60	100	221.757		0.82535	1.23889	5812.12	17545.5
38	99	63	75	5.4	1.2	50	54	61	90	83.574	143.439	0.21572	1.76122	13854.5	20363.6
50	28	69	104	4	44.4	55	54	62	93	132.541	40.032	0.35746	0.88198	15587.9	25630.3
29	160	64	89	16.2	3	42	54	65	90	12.298	110.622	1.01854	1.44398	11157.6	23187.9
44	39	57	92	1.2	4.2	47	80	68	90	154.277	198.378	1.8749	0.16513	17781.8	17109.1
25	23	73	58	8	8.4	60	45	61	86	14.529	43.146	4.22994	0.12854	24963.6	35036.4
17	26	81	62	12.6	6.8	65	50	62	93	214.721		3.65519	0.47432	25097	17672.7
20	23	65	61	17	16.4	44	40	65	92	244.84		0.28443	1.24592	23515.2	30769.7
34	30	98	90	13.2	15	78	69
	20		66		4		58
